# Supplementary material for: Reduction of Lams-Related Adverse Events with Accumulating Experience in a Large-Volume Tertiary Referral Center
Source: J Clin Med. 2023 Jan 29;12(3):1037. doi: 10.3390/jcm12031037 (PMC9917779; doi:10.3390/jcm12031037)
Supplement: Supplementary file 1 [file jcm-12-01037-s001.zip]

Archive with 1 entries (1 files):
- jcm-2150032-supplementary.pdf
